# Supplementary material for: Calcitriol Suppresses Warburg Effect and Cell Growth in Human Colorectal Cancer Cells
Source: Life (Basel). 2021 Sep 14;11(9):963. doi: 10.3390/life11090963 (PMC8466965; doi:10.3390/life11090963)
Supplement: Supplementary file 1 [file life-11-00963-s001.zip]

Archive with 1 entries (1 files):
- life-1315028-supplementary.pdf
